# Supplementary material for: Revealing the Mechanism of Esculin in Treating Renal Cell Carcinoma Based on Network Pharmacology and Experimental Validation
Source: Biomolecules. 2024 Aug 22;14(8):1043. doi: 10.3390/biom14081043 (PMC11352311; doi:10.3390/biom14081043)
Supplement: Supplementary file 1 [file biomolecules-14-01043-s001.zip › Supplementary Table S1.xlsx]

## Sheet: Sheet1
Supplementary Table S1 The intersecting targets of Esculin and RCC
Genes	Gene description
CA12	Carbonic Anhydrase 12
CA9	Carbonic Anhydrase 9
CA2	Carbonic Anhydrase 2
ADORA2A	Adenosine A2a Receptor
GSK3B	Glycogen Synthase Kinase 3 Beta
ADORA1	Adenosine A1 Receptor
HSPA5	Heat Shock Protein Family A (Hsp70) Member 5
ADA	Adenosine Deaminase
GAPDH	Glyceraldehyde-3-Phosphate Dehydrogenase
MAPK1	Mitogen-Activated Protein Kinase 1
CDK2	Cyclin-Dependent Kinase 2
MCL1	Myeloid Cell Leukemia 1
DPP4	Dipeptidyl Peptidase 4
IL2	Interleukin 2
CDK1	Cyclin-Dependent Kinase 1
CCNB1	Cyclin B1
PIM1	Pim-1 Proto-Oncogene, Serine/Threonine Kinase
TYMP	Thymidine Phosphorylase
HK2	Hexokinase 2
TNF	Tumor Necrosis Factor
CCND1	Cyclin D1
CDK4	Cyclin-Dependent Kinase 4
