# Supplementary material for: Revealing the Mechanism of Esculin in Treating Renal Cell Carcinoma Based on Network Pharmacology and Experimental Validation
Source: Biomolecules. 2024 Aug 22;14(8):1043. doi: 10.3390/biom14081043 (PMC11352311; doi:10.3390/biom14081043)
Supplement: Supplementary file 1 [file biomolecules-14-01043-s001.zip › Supplementary Table S2.xlsx]

## Sheet: string_interactions_short
Supplementary Table S2 The STING interactions between intersecting genes
#node1	node2	node1_string_id	node2_string_id	neighborhood_on_chromosome	gene_fusion	phylogenetic_cooccurrence	homology	coexpression	experimentally_determined_interaction	database_annotated	automated_textmining	combined_score
ADA	IL2	9606.ENSP00000361965	9606.ENSP00000226730	0	0	0	0	0.057	0.135	0.281	0.493	0.663
ADA	DPP4	9606.ENSP00000361965	9606.ENSP00000353731	0	0	0	0	0.067	0.972	0	0.997	0.999
ADA	ADORA1	9606.ENSP00000361965	9606.ENSP00000356205	0	0	0	0	0	0.226	0	0.791	0.831
ADA	TNF	9606.ENSP00000361965	9606.ENSP00000398698	0	0	0	0	0.083	0	0	0.448	0.472
ADA	ADORA2A	9606.ENSP00000361965	9606.ENSP00000480012	0	0	0	0	0.112	0.292	0	0.864	0.907
ADORA1	GSK3B	9606.ENSP00000356205	9606.ENSP00000324806	0	0	0	0	0	0.045	0	0.482	0.484
ADORA1	ADORA2A	9606.ENSP00000356205	9606.ENSP00000480012	0	0	0.056	0.928	0.056	0.394	0	0.646	0.784
ADORA2A	IL2	9606.ENSP00000480012	9606.ENSP00000226730	0	0	0	0	0.042	0	0	0.446	0.446
ADORA2A	DPP4	9606.ENSP00000480012	9606.ENSP00000353731	0	0	0	0	0	0	0	0.767	0.767
ADORA2A	TNF	9606.ENSP00000480012	9606.ENSP00000398698	0	0	0	0	0.108	0	0	0.518	0.552
CA12	CA9	9606.ENSP00000178638	9606.ENSP00000367608	0	0	0.124	0.832	0.084	0	0.5	0.426	0.739
CA2	GAPDH	9606.ENSP00000285379	9606.ENSP00000380070	0	0	0	0	0.085	0	0	0.424	0.45
CA2	CA9	9606.ENSP00000285379	9606.ENSP00000367608	0	0	0.13	0.82	0	0.292	0	0.458	0.637
CA9	IL2	9606.ENSP00000367608	9606.ENSP00000226730	0	0	0	0	0	0	0	0.425	0.425
CA9	GAPDH	9606.ENSP00000367608	9606.ENSP00000380070	0	0	0	0	0.104	0	0	0.463	0.499
CA9	TNF	9606.ENSP00000367608	9606.ENSP00000398698	0	0	0	0	0	0	0	0.546	0.546
CCNB1	MAPK1	9606.ENSP00000256442	9606.ENSP00000215832	0	0	0	0	0.056	0.094	0	0.396	0.439
CCNB1	CCND1	9606.ENSP00000256442	9606.ENSP00000227507	0	0	0	0.646	0.143	0.048	0	0.771	0.797
CCNB1	TNF	9606.ENSP00000256442	9606.ENSP00000398698	0	0	0	0	0	0	0	0.413	0.412
CCNB1	GSK3B	9606.ENSP00000256442	9606.ENSP00000324806	0	0	0	0	0.049	0.098	0	0.462	0.498
CCNB1	MCL1	9606.ENSP00000256442	9606.ENSP00000358022	0	0	0	0	0	0	0	0.558	0.558
CCNB1	GAPDH	9606.ENSP00000256442	9606.ENSP00000380070	0	0	0	0	0.31	0.292	0	0.677	0.828
CCNB1	CDK4	9606.ENSP00000256442	9606.ENSP00000257904	0	0	0	0	0.419	0.306	0	0.864	0.94
CCNB1	CDK2	9606.ENSP00000256442	9606.ENSP00000266970	0	0	0	0	0.442	0.99	0.4	0.992	0.999
CCNB1	CDK1	9606.ENSP00000256442	9606.ENSP00000378699	0	0	0	0	0.895	0.999	0.9	0.999	0.999
CCND1	MAPK1	9606.ENSP00000227507	9606.ENSP00000215832	0	0	0	0	0.06	0.292	0	0.562	0.683
CCND1	IL2	9606.ENSP00000227507	9606.ENSP00000226730	0	0	0	0	0	0	0	0.595	0.595
CCND1	HSPA5	9606.ENSP00000227507	9606.ENSP00000324173	0	0	0	0	0.055	0	0	0.451	0.46
CCND1	PIM1	9606.ENSP00000227507	9606.ENSP00000362608	0	0	0	0	0.081	0	0.4	0.193	0.516
CCND1	TNF	9606.ENSP00000227507	9606.ENSP00000398698	0	0	0	0	0.101	0	0	0.633	0.656
CCND1	GAPDH	9606.ENSP00000227507	9606.ENSP00000380070	0	0	0	0	0.06	0	0	0.815	0.819
CCND1	MCL1	9606.ENSP00000227507	9606.ENSP00000358022	0	0	0	0	0.087	0	0	0.829	0.837
CCND1	GSK3B	9606.ENSP00000227507	9606.ENSP00000324806	0	0	0	0	0	0.409	0.9	0.803	0.987
CCND1	CDK1	9606.ENSP00000227507	9606.ENSP00000378699	0	0	0	0	0.137	0.866	0	0.984	0.998
CCND1	CDK2	9606.ENSP00000227507	9606.ENSP00000266970	0	0	0	0	0.135	0.901	0.8	0.998	0.999
CCND1	CDK4	9606.ENSP00000227507	9606.ENSP00000257904	0	0	0	0	0.131	0.999	0.9	0.999	0.999
CDK1	MAPK1	9606.ENSP00000378699	9606.ENSP00000215832	0	0	0.071	0.848	0.042	0.131	0	0.649	0.693
CDK1	CDK2	9606.ENSP00000378699	9606.ENSP00000266970	0	0	0.056	0.968	0.349	0.47	0.4	0.977	0.994
CDK1	GSK3B	9606.ENSP00000378699	9606.ENSP00000324806	0	0	0	0.798	0.042	0.098	0	0.461	0.493
CDK1	MCL1	9606.ENSP00000378699	9606.ENSP00000358022	0	0	0	0	0.047	0	0	0.789	0.79
CDK1	TNF	9606.ENSP00000378699	9606.ENSP00000398698	0	0	0	0	0.074	0	0	0.409	0.429
CDK1	GAPDH	9606.ENSP00000378699	9606.ENSP00000380070	0	0	0	0	0.103	0	0	0.64	0.663
CDK2	CDK4	9606.ENSP00000266970	9606.ENSP00000257904	0	0	0.084	0.908	0.138	0	0.9	0.983	0.998
CDK2	HSPA5	9606.ENSP00000266970	9606.ENSP00000324173	0	0	0	0	0.109	0.131	0	0.319	0.428
CDK2	DPP4	9606.ENSP00000266970	9606.ENSP00000353731	0	0	0	0	0	0	0	0.45	0.45
CDK2	TNF	9606.ENSP00000266970	9606.ENSP00000398698	0	0	0	0	0.074	0	0	0.471	0.489
CDK2	MCL1	9606.ENSP00000266970	9606.ENSP00000358022	0	0	0	0	0.058	0	0	0.594	0.602
CDK2	GSK3B	9606.ENSP00000266970	9606.ENSP00000324806	0	0	0	0.827	0.044	0.098	0	0.755	0.77
CDK2	GAPDH	9606.ENSP00000266970	9606.ENSP00000380070	0	0	0	0	0.08	0.075	0	0.774	0.791
CDK4	TNF	9606.ENSP00000257904	9606.ENSP00000398698	0	0	0	0	0.086	0	0	0.452	0.477
CDK4	MCL1	9606.ENSP00000257904	9606.ENSP00000358022	0	0	0	0	0.047	0	0	0.595	0.598
CDK4	GAPDH	9606.ENSP00000257904	9606.ENSP00000380070	0	0	0	0	0.141	0	0	0.69	0.723
CDK4	GSK3B	9606.ENSP00000257904	9606.ENSP00000324806	0	0	0	0.727	0.044	0.098	0.75	0.202	0.805
DPP4	IL2	9606.ENSP00000353731	9606.ENSP00000226730	0	0	0	0	0.047	0	0	0.48	0.483
DPP4	HSPA5	9606.ENSP00000353731	9606.ENSP00000324173	0	0	0	0	0.055	0.046	0	0.589	0.597
DPP4	GAPDH	9606.ENSP00000353731	9606.ENSP00000380070	0	0	0	0	0.053	0	0	0.418	0.425
DPP4	TNF	9606.ENSP00000353731	9606.ENSP00000398698	0	0	0	0	0	0	0	0.589	0.589
GAPDH	MAPK1	9606.ENSP00000380070	9606.ENSP00000215832	0	0	0	0	0.067	0.196	0	0.633	0.701
GAPDH	IL2	9606.ENSP00000380070	9606.ENSP00000226730	0.079	0	0	0	0.086	0.049	0	0.794	0.813
GAPDH	HK2	9606.ENSP00000380070	9606.ENSP00000290573	0	0	0	0	0.106	0	0	0.639	0.663
GAPDH	HSPA5	9606.ENSP00000380070	9606.ENSP00000324173	0.045	0	0	0	0.077	0.11	0	0.782	0.806
GAPDH	GSK3B	9606.ENSP00000380070	9606.ENSP00000324806	0	0	0	0	0.078	0.299	0	0.74	0.817
GAPDH	MCL1	9606.ENSP00000380070	9606.ENSP00000358022	0	0	0	0	0.056	0.292	0	0.644	0.741
GAPDH	TYMP	9606.ENSP00000380070	9606.ENSP00000379038	0.097	0	0	0	0.056	0.155	0	0.4	0.51
GAPDH	TNF	9606.ENSP00000380070	9606.ENSP00000398698	0	0	0	0	0	0	0	0.849	0.849
GSK3B	MAPK1	9606.ENSP00000324806	9606.ENSP00000215832	0	0	0	0.766	0.327	0.342	0	0.464	0.742
GSK3B	HK2	9606.ENSP00000324806	9606.ENSP00000290573	0	0	0	0	0.047	0.051	0	0.62	0.626
GSK3B	HSPA5	9606.ENSP00000324806	9606.ENSP00000324173	0	0	0	0	0.047	0.407	0	0.451	0.663
GSK3B	TNF	9606.ENSP00000324806	9606.ENSP00000398698	0	0	0	0	0	0.057	0	0.643	0.649
GSK3B	MCL1	9606.ENSP00000324806	9606.ENSP00000358022	0	0	0	0	0.067	0.301	0	0.579	0.702
HSPA5	MCL1	9606.ENSP00000324173	9606.ENSP00000358022	0	0	0	0	0.049	0	0	0.491	0.495
HSPA5	TNF	9606.ENSP00000324173	9606.ENSP00000398698	0	0	0	0	0.06	0.142	0	0.615	0.663
IL2	MAPK1	9606.ENSP00000226730	9606.ENSP00000215832	0	0	0	0	0.058	0.045	0	0.398	0.411
IL2	MCL1	9606.ENSP00000226730	9606.ENSP00000358022	0	0	0	0	0	0	0	0.418	0.418
IL2	TYMP	9606.ENSP00000226730	9606.ENSP00000379038	0.054	0	0	0	0	0	0.585	0.285	0.694
IL2	TNF	9606.ENSP00000226730	9606.ENSP00000398698	0	0	0	0	0.072	0	0	0.955	0.957
MAPK1	MCL1	9606.ENSP00000215832	9606.ENSP00000358022	0	0	0	0	0.115	0.292	0	0.618	0.74
MAPK1	TNF	9606.ENSP00000215832	9606.ENSP00000398698	0	0	0	0	0.083	0	0	0.746	0.757
MCL1	TNF	9606.ENSP00000358022	9606.ENSP00000398698	0	0	0	0	0.122	0.076	0	0.587	0.636
