# Supplementary material for: Revealing the Mechanism of Esculin in Treating Renal Cell Carcinoma Based on Network Pharmacology and Experimental Validation
Source: Biomolecules. 2024 Aug 22;14(8):1043. doi: 10.3390/biom14081043 (PMC11352311; doi:10.3390/biom14081043)
Supplement: Supplementary file 1 [file biomolecules-14-01043-s001.zip › Supplementary Table S3.xlsx]

## Sheet: Sheet1
Supplementary Table S3 The amino acid residue sites of Esculin binds to core target proteins
Protein name	Amino acid residue sites					Affinity (kcal/mol)
GAPDH	PRO-236; LEU-203; SER-51; ASN-287					-9.1
TNF	MET-1					-7.9
GSK3B	ASN-64; VAL-135; ASP-200					-8.2
CCND1	ASN-174; ARG-218; SER-219; ASN-221; ASN-222					-7.2
MCL1	ARG-263					-6.5
IL2	ASP-40; HIS-36; GLN-33; LYS-29					-6.5
CDK2	LYS-33; ASP-86; HIS-84					-7.5
